# Supplementary material for: Effect of body mass index on clinical outcomes after robotic cardiac surgery: is there an obesity paradox?
Source: BMC Cardiovasc Disord. 2023 May 23;23:271. doi: 10.1186/s12872-023-03277-w (PMC10207724; doi:10.1186/s12872-023-03277-w)
Supplement: Supplementary file 1 — Additional File: Clinically collected data [file 12872_2023_3277_MOESM1_ESM.xlsx]

## Sheet: Sheet1
Clinically collected data
NO.	Gender (1=male, 2=female)	Age (years)	Height (cm)	Height (m)	Weight (kg)	BMI （kg/㎡）	Obesity grade (1= ＜18.5, 2=18.5-23.9, 3= ≥24)	Body surface area （m2）	NYHA （1=Ⅰ，2=Ⅱ） （3=Ⅲ，4=Ⅳ）	Diabetes (0=None, 1=Yes)	Hypertension (0=None, 1=Yes)	Smoking (0=None, 1=Yes)	Alcohol consumption (0=None, 1=Yes)	FS（%）	LVEF（%）	LAD （mm）	LVDs （mm）	RAD （mm）	RVDs （mm）	Tricuspid valve gradient （mmHg）	SPAP （mmHg）	Operation type (1=Congenital heart disease, 2=Cardiac tumor, 3=Valve replacement or annuloplasty)	Operative time （min）	Operative time （1= ≤300min， 2=＞300min）	CPB time （min）	Cross-clamp time （min）	Intraoperative RBC transfusion （1= ＜800ml， 2= ≥800ml）	Intraoperative plasma transfusion （1= ＜800ml， 2= ≥800ml）	Drainage on postoperative day 1 （ml）	Intensive care unit stay （h）	Tracheal intubation time （min）	Postoperative hospital stay （day）	Arrhythmia (0=None, 1=Yes)	Pulmonary infection (0=None, 1=Yes)	Hepatic impairment (0=None, 1=Yes)	Abnormal bilirubin Metabolism (0=None, 1=Yes)	Hypoalbuminaemia (0=None, 1=Yes)）	Hypoprealbuminaemia (0=None, 1=Yes)	AKI (0=None, 1=Yes)	Postoperative high-dose blood transfusion≥800ml (0=None, 1=Yes)	Preoperative HDL （mmol/L）	Preoperative LDL (mmol/L)	Preoperative TG (mmol/L)	Preoperative TC (mmol/L)	Preoperative ALT （U/L）	Preoperative AST （U/L）	Preoperative TBIL （μmol/L）	Preoperative DBIL （μmol/L）	Preoperative ALB （g/L）
1	1	44	168	1.68	70	24.8016	3	1.7679	3	0	0	1	1	30	56	38	56	36	24	23	28	3	600	2	280	212	2	2	320	56	13	16	0	0	1	1	1	0	1	1	1.16	1.89	0.73	3.01	52.4	34.8	12.8	2.9	45.8
2	1	49	162	1.62	73	27.8159	3	1.7697	3	0	0	0	1	35	65	49	55	44	27	24	30	3	510	2	249	118	1	2	200	66	18	10	0	1	0	1	1	0	1	0	0.71	0.63	2.76	2.58	48.5	29.7	21	3.7	39.2
3	1	49	165	1.65	67	24.6097	3	1.7112	3	0	0	1	1	38	68	37	48	32	20	23	29	3	550	2	288	187	2	1	320	91	18.5	16	1	0	1	1	1	0	1	0	0.94	3.84	2.67	5.15	46.2	3.9	13.9	2.2	44.7
4	1	51	168	1.68	82	29.0533	3	1.9215	3	0	0	1	0	30	60	35	39	46	37	39	44	1	250	1	86	16	1	1	60	31.5	8.5	12	0	0	0	1	1	0	0	0	1.04	2.93	1.36	4.31	43.7	31.1	14.8	2.2	39.9
5	1	66	147	1.47	52	24.064	3	1.4094	3	0	1	0	1	31	61	35	39	52	45	32	45	1	280	1	118	72	1	1	320	43	10	9	0	0	1	1	0	1	0	0	1.5	1.83	0.77	3.35	40.4	36.8	18	3.9	41.6
6	2	55	149	1.49	56	25.2241	3	1.4728	3	0	0	0	0	35	65	24	39	32	28	17	28	1	280	1	75	27	1	1	340	68	13	10	0	1	0	1	1	0	0	0	0.84	1.79	1.3	2.73	28.4	19.4	12.9	2.4	44.9
7	1	55	167	1.67	68	24.3824	3	1.7362	3	0	0	0	0	36	66	45	53	39	21	24	30	3	555	2	257	194	1	1	400	85.5	13.5	10	1	0	0	0	1	0	0	0	1.06	2.81	1.3	4.12	27.3	21.8	10.1	0.9	39.1
8	2	48	160	1.6	65	25.3906	3	1.6551	3	0	0	0	0	37	67	37	44	27	20	34	35	3	400	2	160	103	1	1	100	41	16.5	8	0	0	0	1	0	0	1	0	1.34	2.03	1.2	4.05	26.7	23.6	12.5	6.1	43.6
9	1	49	172	1.72	75	25.3515	3	1.8563	3	0	1	1	1	41	71	36	37	32	20	19	26	3	410	2	300	178	1	1	500	87	14	12	1	0	1	1	1	0	0	0	1.1	3.08	2.09	4.68	26.5	21.2	32.1	4.4	45.4
10	1	55	168	1.68	72	25.5102	3	1.7935	3	1	0	0	0	42	73	42	41	28	20	19	24	3	410	2	230	96	1	1	150	65	16	12	1	0	0	1	1	0	0	0	0.86	1.76	2.3	2.9	25.3	17	36.6	5.4	43.3
11	1	45	176	1.76	76	24.5351	3	1.8935	3	0	0	1	1	47	78	28	46	35	19	19	30	3	810	2	375	280	2	1	330	81	40	22	0	1	1	1	0	0	1	0	1.22	2.62	2.38	4.12	23.3	26.4	9.6	1.7	43.2
12	2	42	159	1.59	67	26.5021	3	1.6746	3	0	0	0	0	40	69	50	59	29	23	19	24	3	300	1	152	95	1	1	80	67	18	8	0	0	0	1	1	0	0	0	1.38	3.31	1.68	5.25	22.4	23.1	16.5	2	40.2
13	2	52	156	1.56	75	30.8185	3	1.7587	3	0	0	0	1	38	69	48	48	33	17	27	32	3	560	2	270	135	1	2	1380	90	17.5	14	1	0	0	1	0	0	0	1	1.11	3.34	1.48	3.92	22.3	21.9	24.5	3.4	44.2
14	1	48	170	1.7	75	25.9516	3	1.8441	3	0	1	1	1	33	62	38	38	43	41	40	55	1	255	1	133	74	1	1	1500	89	17	10	0	0	0	1	1	0	1	1	0.74	1.92	2.6	3.49	21.4	17.9	10.1	0.9	39.9
15	2	49	155	1.55	65	27.0552	3	1.6246	3	0	0	0	0	35	64	37	39	32	23	48	53	3	400	2	235	167	1	1	380	100	14	10	1	0	0	1	1	1	1	1	1.05	2.96	1.67	4.4	21	20.5	11.8	1.8	42.1
16	2	47	150	1.5	55	24.4444	3	1.4661	3	0	0	0	0	36	66	37	39	33	21	18	23	3	350	2	158	110	1	1	400	41.5	17.5	11	0	0	0	1	1	1	0	0	1.17	2.49	1.16	4.03	19.5	32	12.9	2.2	42.3
17	1	54	173	1.73	87	29.0688	3	2.016	3	1	1	0	0	38	68	39	55	37	25	25	31	3	420	2	236	144	1	1	110	67	16.5	7	1	0	0	1	1	0	1	0	1.02	2.46	1.55	3.72	16.8	12.7	11.6	2.1	42.9
18	2	47	157	1.57	66	26.7759	3	1.6496	3	0	0	0	0	26	59	52	50	31	21	20	30	3	625	2	320	220	1	1	100	83	24	11	1	0	0	0	0	0	1	1	1.3	1.91	1.2	3.52	16.6	20	18.8	3.6	45
19	2	72	156	1.56	65	26.7094	3	1.6307	3	0	0	0	0	36	67	33	40	33	28	28	33	1	390	2	99	46	1	1	300	72	17	8	0	1	1	0	1	0	1	0	1.13	2.81	1.64	4.22	14.2	16.8	13.2	2	39.5
20	2	60	161	1.61	67	25.8478	3	1.6868	3	0	0	0	0	42	74	41	44	31	23	20	25	3	340	2	164	113	1	1	520	67	8	8	0	0	0	1	1	0	0	0	1.38	2.95	1.13	4.46	11.8	17.4	14.2	2.6	38.8
21	2	67	147	1.47	58	26.8407	3	1.4862	3	0	0	0	1	38	68	35	43	43	35	17	22	1	300	1	147	90	1	1	200	44	26	7	0	0	0	1	0	0	0	0	1.28	2.28	0.99	3.59	11.2	18.1	16.6	3.2	39.3
22	2	49	159	1.59	61	24.1288	3	1.5978	3	0	0	0	0	34	64	42	48	30	25	37	47	3	400	2	215	155	1	1	400	84	19	15	0	1	0	1	0	0	0	1	1.15	3.1	0.93	4.53	7.4	16.3	18.3	2.9	37.8
23	1	31	162	1.62	74	28.1969	3	1.7825	2	0	0	0	0	38	67	43	53	33	26	30	35	1	325	2	134	71	1	1	800	42	8	10	0	1	1	1	0	0	1	0	0.85	2.44	6.57	4.18	49.4	31.9	15.4	2.2	40.3
24	1	39	178	1.78	100	31.5617	3	2.2129	2	0	0	0	0	33	63	38	24	47	34	40	55	1	360	2	105	53	1	1	100	88	18	12	1	1	0	1	1	0	0	0	1.21	2.34	1.02	3.82	44.1	33.8	21.2	6.5	40.9
25	1	20	185	1.85	97	28.3419	3	2.2172	2	0	0	0	0	35	65	37	46	39	30	17	22	1	265	1	48	11	1	1	150	45	4.5	9	0	0	0	0	0	0	0	0	1.04	2.93	1.36	4.31	40.8	22.1	15.3	2.7	45.1
26	1	37	170	1.7	70	24.2215	3	1.7801	2	0	0	0	0	34	64	34	43	28	21	23	30	1	350	2	136	51	1	1	120	17.5	4	6	0	0	0	1	0	0	0	0	1.18	2.36	1.66	3.75	31.5	20.3	16.7	2.9	42.2
27	1	55	168	1.68	70	24.8016	3	1.7679	2	0	1	0	0	36	66	32	35	49	40	32	38	1	500	2	110	44	1	1	500	62	15	8	0	1	1	1	1	0	1	0	0.67	1.69	2.2	2.59	29.9	25.8	5.9	1.1	39.2
28	2	43	160	1.6	87	33.9844	3	1.9367	2	0	0	0	0	34	64	46	45	50	23	37	52	3	530	2	297	220	1	1	270	58	15.5	9	1	1	1	1	1	0	0	0	0.47	1.11	0.94	1.66	23.6	25.5	16.6	4.9	35.8
29	1	45	169	1.69	76	26.6097	3	1.8508	2	0	0	0	1	38	68	31	48	34	24	21	26	1	560	2	310	119	1	2	720	38	14	16	0	1	1	1	1	0	1	0	1.23	3.08	1.45	7.74	22.6	17.5	9.5	1.6	46.5
30	2	47	169	1.69	80	28.0102	3	1.902	2	0	0	0	0	34	65	35	47	49	32	29	39	1	385	2	97	41	1	1	580	43	6.5	9	0	0	0	1	1	0	0	0	1.03	2.03	0.93	3.32	22.6	25.6	9.8	2.1	40.1
31	1	45	173	1.73	73	24.3911	3	1.8368	2	0	0	0	1	41	71	34	38	52	43	33	48	1	290	1	89	34	1	1	290	43	6	6	0	1	0	0	0	0	0	0	1.23	2.8	0.77	4.53	20.1	21.6	14.5	2.1	45.4
32	2	49	164	1.64	70	26.0262	3	1.7435	2	0	0	0	0	37	67	41	57	35	21	14	23	2	480	2	86	40	1	1	300	144	26	30	1	0	1	0	1	0	0	0	1.61	2.88	1.15	4.99	18.5	18.3	7.6	1.3	36.9
33	2	64	152	1.52	56	24.2382	3	1.4911	2	0	0	0	0	36	66	32	37	26	24	13	20	2	300	1	72	30	1	1	50	38	11	6	0	0	0	0	1	0	1	0	1.13	2.13	1.36	3.74	16.3	18.8	10.5	2.1	43.1
34	1	44	171	1.71	81	27.7008	3	1.927	2	0	0	0	0	51	83	28	41	51	44	53	68	1	400	2	164	64	1	1	190	67	7	7	0	1	0	0	1	1	0	0	1.05	4.34	3.18	6.27	15.7	25.6	8.1	1.9	40.5
35	1	37	150	1.5	80	35.5556	3	1.7861	2	0	0	0	0	36	65	35	48	44	30	43	58	1	340	2	132	67	2	1	420	66	7	11	0	0	0	0	1	0	0	0	1.4	3.68	1.23	5.58	14.5	26.6	6	1.4	41.8
36	2	53	153	1.53	57	24.3496	3	1.51	2	0	0	1	1	35	65	33	40	30	26	14	21	2	260	1	84	49	1	1	260	44	19.5	6	0	0	0	0	1	0	0	0	1.34	3.2	1.38	5.06	13.2	14.5	12.8	2.2	33.9
37	2	46	150	1.5	55	24.4444	3	1.4661	2	0	0	0	0	35	65	24	39	32	28	17	28	1	235	1	40	18	1	1	120	43	4	7	0	1	0	0	1	1	0	0	0.84	1.79	1.3	2.73	12.9	21.3	10.9	2.1	37.6
38	1	39	178	1.78	78	24.6181	3	1.9313	2	0	0	0	0	38	68	39	49	44	41	17	26	1	250	1	78	38	1	1	300	48	9	6	0	0	0	1	0	0	0	0	1.12	1.83	0.81	3.15	12.6	12.1	23	4.3	41.1
39	2	47	160	1.6	64	25	3	1.6423	2	0	0	0	0	34	63	31	45	34	25	19	24	1	230	1	81	29	1	1	300	34	16	6	0	0	0	0	0	0	0	0	1.23	2.43	1.26	4.03	12.2	14.6	8.9	1.5	39.4
40	2	59	152	1.52	63	27.268	3	1.5807	2	0	0	0	0	39	69	36	40	42	34	30	45	1	200	1	52	17	1	1	140	43	13	7	0	1	0	0	0	1	1	0	1.47	3.28	0.9	5.14	12.2	12.3	13	2.1	38.5
41	1	42	172	1.72	73	24.6755	3	1.8307	2	0	0	1	1	41	73	26	45	34	20	12	17	2	470	2	152	72	1	1	100	77	39	13	0	0	1	1	1	0	1	0	0.86	3.15	3.99	5.59	11.6	15.5	13.8	1.7	40.6
42	2	47	164	1.64	69	25.6544	3	1.7307	2	0	0	0	0	33	61	33	40	33	26	18	29	1	250	1	84	36	1	1	800	85	14	10	0	1	0	1	0	0	0	1	1.35	2.25	1.21	3.75	11.6	19.5	19	3.4	42.7
43	2	30	157	1.57	60	24.3418	3	1.5728	2	0	0	0	0	46	78	32	38	45	36	29	39	1	255	1	67	31	1	1	190	43	17	6	0	0	0	1	0	0	0	0	1.73	3.05	2.45	5.72	11.4	20.7	10.5	1.9	30.8
44	2	40	164	1.64	70	26.0262	3	1.7435	2	0	0	0	0	33	63	53	48	32	25	18	25	3	370	2	153	98	1	1	570	70	17	13	0	1	0	1	0	0	0	0	0.9	1.98	1.03	2.99	10.7	17.7	12.6	2.3	41.3
45	2	55	160	1.6	64	25	3	1.6423	2	0	1	0	0	37	67	42	42	37	27	34	39	1	350	2	47	13	1	1	350	36	12.5	20	0	1	0	1	0	0	1	0	1.36	2.35	1.1	3.91	10.1	15.6	9.6	1.7	45.3
46	2	49	154	1.54	60	25.2994	3	1.5545	2	0	0	0	0	43	74	31	41	28	18	15	22	2	150	1	85	25	1	1	150	47	6	7	0	0	0	0	0	0	0	0	1.33	1.35	0.61	2.85	9.2	14.6	4.8	0.8	35.6
47	2	47	161	1.61	81	31.2488	3	1.866	2	1	1	0	0	38	69	36	38	45	33	43	53	1	380	2	192	98	1	1	250	67	16.5	15	0	1	0	0	1	1	1	0	1.02	2.37	2.51	4.13	9.1	33.9	8.5	1.8	43.3
48	1	53	165	1.65	76	27.9155	3	1.8264	2	0	1	1	1	39	69	41	41	38	26	22	27	2	440	2	141	109	1	1	260	40.5	15	10	0	0	0	0	1	0	1	0	1.11	3.34	1.48	3.92	8.6	13.6	13.6	2.6	43.3
49	2	24	154	1.54	44	18.5529	2	1.3497	3	0	0	0	0	38	36	38	51	28	22	32	38	3	350	2	167	97	2	1	340	61	18	16	0	0	0	1	1	1	0	0	0.32	1.29	1.44	1.82	28.3	39.8	7.9	1.8	22.2
50	1	51	161	1.61	54	20.8325	2	1.5204	3	0	0	0	0	27	57	44	41	30	19	36	41	3	735	2	223	170	2	1	510	84	36	16	0	1	0	1	1	1	1	1	1.44	2.5	1.06	4.17	31.6	37.5	11.4	2.3	42.8
51	2	42	153	1.53	56	23.9224	2	1.4972	3	0	0	0	0	46	78	34	37	52	39	44	59	3	630	2	304	169	2	1	280	89	12	12	0	1	0	1	1	0	0	0	1.42	1.68	0.65	3.12	28.8	23.6	38.9	6.9	42
52	2	47	159	1.59	50	19.7777	2	1.457	3	0	0	0	0	30	59	35	34	49	49	10	12	1	270	1	61	28	1	1	170	39	14.5	7	0	0	0	1	1	0	0	0	1.45	3.21	1.24	4.96	28.1	27.4	15.8	2.5	50.2
53	1	59	160	1.6	59	23.0469	2	1.5783	3	0	0	1	1	26	51	48	46	52	41	49	64	3	410	2	278	166	1	1	500	65	14	9	1	0	0	1	0	0	1	0	1.12	1.81	0.89	2.9	26	26.2	16.8	3.5	36.5
54	2	53	149	1.49	45	20.2694	2	1.332	3	0	0	0	0	35	65	41	54	36	21	30	35	3	420	2	209	150	1	1	480	54	10	15	1	1	0	1	1	0	0	0	0.7	2.13	1.47	3.08	25.7	29.1	21.1	4.7	36.5
55	1	54	162	1.62	54	20.5761	2	1.5265	3	0	0	0	0	35	66	50	55	35	23	24	29	3	260	1	147	104	1	1	300	38	14	9	0	0	0	1	1	0	1	0	1.65	3.06	0.45	5	25.2	24.1	10	1.9	36.8
56	1	54	162	1.62	55	20.9572	2	1.5393	3	0	0	1	0	34	63	46	53	31	22	29	34	3	300	1	145	82	1	1	110	82	13	9	1	0	0	1	0	0	0	0	1.07	2.97	1.04	4.29	24	22.8	11.8	2.4	39.8
57	2	56	165	1.65	51	18.7328	2	1.5064	3	0	0	0	0	38	68	47	43	30	21	17	24	3	400	2	225	150	1	1	80	66	17	6	0	0	0	1	1	1	1	0	2.33	3.42	0.75	5.99	21	23.6	11.6	2.1	44.3
58	1	54	160	1.6	54	21.0938	2	1.5143	3	0	0	0	0	36	63	56	68	47	28	102	117	3	510	2	300	202	1	1	980	65.5	17	9	1	1	0	1	1	0	0	0	1.5	1.92	0.75	3.31	20.8	28.5	19.9	9.9	35.4
59	2	54	159	1.59	55	21.7555	2	1.521	3	0	0	0	0	36	64	51	45	41	20	23	33	3	500	2	265	210	2	1	530	64	37	11	1	0	0	0	1	0	1	1	1.25	2.78	1.21	4.38	19.7	18.1	15.5	13.2	43.2
60	1	44	163	1.63	54	20.3244	2	1.5326	3	0	1	0	1	39	69	35	39	51	35	53	68	1	280	1	107	45	1	1	260	44	4	6	0	0	0	1	0	1	0	0	1.23	2.68	0.78	4.61	18.9	27.4	17	3.1	41.7
61	2	45	165	1.65	57	20.9366	2	1.5832	3	0	0	0	0	33	63	37	46	34	20	28	25	3	475	2	163	126	1	1	400	35	16	9	0	0	0	1	1	0	0	0	1.94	3.51	0.98	5.78	18.3	20	9.6	1.6	46.1
62	2	47	157	1.57	57	23.1247	2	1.5344	3	0	0	0	0	30	60	34	36	45	41	37	52	1	325	2	126	39	1	1	210	68	7.5	10	0	0	0	0	0	0	0	0	1.2	2.47	1.18	4.24	16.4	21.4	16.3	3.3	39.1
63	2	59	157	1.57	51	20.6905	2	1.4576	3	0	1	0	0	46	78	25	37	42	31	31	46	1	240	1	64	27	1	1	900	69	21	10	0	1	0	0	0	0	0	1	2	2.63	1.06	5.06	15.9	18.8	17.7	3.2	46.7
64	1	57	160	1.6	48	18.75	2	1.4375	3	0	0	0	0	38	68	49	67	47	22	46	61	3	420	2	189	120	1	1	380	65	14	9	1	0	0	1	0	0	0	1	0.9	1.64	0.6	2.53	15.2	22	27.1	5	35.9
65	1	46	169	1.69	59	20.6575	2	1.6332	3	0	0	1	0	43	73	38	46	38	14	25	29	3	355	2	200	144	1	1	2000	41	25	14	0	0	1	1	1	0	0	1	2.08	1.33	0.45	3.52	15.2	20.2	35.1	7.4	38.7
66	1	32	159	1.59	55	21.7555	2	1.521	3	0	0	1	1	36	66	30	48	33	20	13	20	3	480	2	251	199	1	1	120	63	16	12	0	0	0	1	1	0	0	0	1.58	2.04	0.7	3.88	15.1	23.4	10.1	0.9	40.1
67	2	49	167	1.67	55	19.721	2	1.5698	3	0	0	0	0	40	70	37	42	40	30	22	33	1	290	1	119	55	1	1	950	44	10	7	0	1	0	1	0	0	0	0	1.2	3	1.07	4.63	15.1	24.1	9.6	2	40.5
68	1	56	165	1.65	61	22.4059	2	1.6344	3	0	1	0	1	37	67	41	57	35	21	28	34	3	450	2	197	102	2	2	200	96	23	14	0	1	0	1	1	0	1	0	1.33	1.35	0.61	2.85	13.8	16.9	11.8	1.8	28.5
69	1	60	163	1.63	50	18.8189	2	1.4814	3	0	0	1	1	34	63	28	37	45	27	40	53	3	330	2	178	130	2	1	1120	84	24	14	0	1	0	1	1	1	1	1	1.26	2.43	0.73	3.91	9.9	18.3	13.1	2.5	35.4
70	2	50	166	1.66	58	21.048	2	1.6021	3	0	0	0	0	34	63	40	47	35	18	22	27	2	260	1	89	58	1	1	220	66	4	11	0	0	0	0	1	0	0	0	1.2	2.47	1.18	4.24	6.7	10.7	10.6	1.7	39.1
71	1	46	165	1.65	51	18.7328	2	1.5064	3	0	0	1	1	35	65	35	47	49	32	43	54	1	300	1	199	145	1	1	220	67.5	8.5	9	0	1	0	0	0	0	0	0	1.5	2.6	1.18	4.27	5.8	22	9.6	1.7	42.1
72	1	38	165	1.65	58	21.3039	2	1.596	2	0	0	1	1	35	65	28	37	45	27	36	53	3	485	2	255	200	1	1	400	81	32	10	1	0	1	1	1	0	1	1	1.2	3.31	1.7	3.88	79.1	52	8.8	2.3	39.3
73	2	52	158	1.58	57	22.8329	2	1.5405	2	0	0	0	0	37	67	32	37	26	24	20	25	2	260	1	64	34	1	1	960	45	9.5	11	0	1	1	1	1	1	0	1	1.12	1.81	0.89	2.9	70.8	45.8	6.3	1.4	38.5
74	1	53	170	1.7	68	23.5294	2	1.7545	2	0	0	0	0	36	66	38	49	37	24	25	30	3	560	2	302	196	1	1	1050	43	18	14	0	0	1	1	0	0	0	0	1.85	2.22	1.06	4.17	69.7	59.4	18.4	2.9	48.2
75	2	21	157	1.57	55	22.3133	2	1.5088	2	0	0	0	0	35	65	34	36	48	35	45	60	1	370	2	74	30	1	1	220	46	4.5	6	0	0	0	1	1	0	1	0	0.92	2.33	1.09	3.38	65.1	37.8	18.5	3.1	42.3
76	1	54	162	1.62	61	23.2434	2	1.6161	2	0	0	1	0	38	68	50	50	52	38	43	58	2	380	2	93	48	1	1	300	42	8	6	0	1	0	0	1	1	0	0	0.63	2.18	0.64	3.28	56.4	57.5	11.8	1.8	39.4
77	1	23	168	1.68	55	19.487	2	1.5759	2	0	0	1	1	39	70	35	48	34	20	21	26	1	255	1	70	36	1	1	180	43.5	3.5	6	0	0	0	1	0	0	0	0	0.94	2.77	0.46	4.14	48.9	27.9	11.6	2.1	42.3
78	1	52	168	1.68	58	20.5499	2	1.6143	2	0	0	1	1	41	71	29	43	31	21	13	20	2	290	1	44	23	1	1	60	61.5	15	7	0	0	0	0	1	0	1	0	0.82	1.34	1.45	2.42	48.6	54.8	9	1.8	36.3
79	2	68	150	1.5	52	23.1111	2	1.4277	2	0	1	0	0	34	64	28	47	37	17	12	18	2	400	2	98	28	2	1	1000	90	19.5	10	1	1	0	1	1	0	0	1	0.93	2.8	4.83	4.63	32.3	31.8	7.8	1.1	44.8
80	2	56	160	1.6	60	23.4375	2	1.5911	2	0	0	0	0	37	67	46	40	53	49	37	88	1	310	2	172	93	1	1	140	35	9	9	0	0	0	0	0	0	0	0	1.06	1.74	1.29	3.09	28.1	28.3	10.8	2	41.1
81	2	30	161	1.61	52	20.061	2	1.4948	2	0	0	0	0	43	73	34	43	35	27	39	44	1	270	1	96	61	1	1	100	72	17.5	7	0	0	0	1	0	0	0	0	1.14	2.39	1.06	3.61	26.9	27.6	18.6	2	47.5
82	2	32	160	1.6	55	21.4844	2	1.5271	2	0	0	0	0	48	80	32	35	44	31	33	44	1	300	1	112	65	1	1	200	70	7.5	7	0	0	1	1	0	0	0	0	1.56	2.67	1.02	4.55	26.3	20.8	13.6	2.5	44.3
83	2	28	166	1.66	55	19.9594	2	1.5637	2	0	0	0	0	36	66	29	36	41	46	20	32	1	285	1	55	27	1	1	170	43	4	9	0	1	0	1	0	0	0	0	1.11	3	0.87	4.6	25.7	31.8	12	2.4	46.1
84	2	57	153	1.53	50	21.3593	2	1.4204	2	0	0	0	0	35	65	31	41	28	18	13	23	2	230	1	66	24	1	1	220	45	7.5	13	0	0	0	0	0	0	0	0	1.45	3.21	1.24	4.96	24.2	24.8	5	0.2	37.4
85	2	27	159	1.59	56	22.151	2	1.5338	2	0	0	0	0	40	70	30	42	27	27	18	27	1	230	1	64	18	1	1	80	44	8.5	7	0	0	1	1	0	0	0	0	0.92	2.33	1.09	3.38	23.9	20.4	10.8	2.4	45.8
86	2	18	150	1.5	46	20.4444	2	1.3509	2	0	0	0	0	34	65	34	42	36	32	19	30	1	210	1	57	25	1	1	100	44	5	10	0	0	0	1	0	0	0	0	1	1.24	0.39	2.22	21	29.1	11.7	2.6	49.8
87	2	49	151	1.51	53	23.2446	2	1.4466	2	0	0	0	0	46	78	31	36	36	28	25	30	1	230	1	64	35	1	1	50	37	13	7	0	0	0	1	0	0	0	0	1.6	2.97	1	4.96	20.7	24.4	23.6	3.9	45.3
88	2	52	156	1.56	50	20.5457	2	1.4387	2	0	0	0	0	34	65	46	41	35	23	43	48	3	375	2	198	151	1	1	370	65.5	17.5	9	0	0	0	0	0	0	0	0	2	2.63	1.06	5.06	19.9	19.2	7.7	1.2	40.7
89	2	43	156	1.56	52	21.3675	2	1.4643	2	0	0	0	0	38	68	35	37	36	36	16	27	1	210	1	50	17	1	1	300	37	12	8	0	0	0	1	1	0	0	0	1.5	2.6	1.18	4.27	19.8	24.8	29.6	4.8	49
90	2	44	146	1.46	51	23.9257	2	1.3905	2	0	0	0	0	36	66	29	45	30	25	23	28	1	290	1	73	32	1	1	140	36	18	7	0	0	0	0	1	0	0	0	1.24	2.29	1.9	3.71	19.7	21.8	8.2	1.6	40.2
91	2	26	159	1.59	51	20.1733	2	1.4698	2	0	0	0	0	44	76	30	36	42	36	16	28	1	300	1	38	18	1	1	130	46	5.5	7	0	1	0	0	0	0	0	0	1.26	1.51	1.05	3.3	19.7	19.4	11.9	3	40.6
92	2	49	160	1.6	53	20.7031	2	1.5015	2	0	1	0	0	36	66	32	41	34	23	16	21	1	215	1	75	41	1	1	280	41.5	16.5	7	0	0	0	1	0	0	0	0	1.84	1.19	1.06	3.04	19.1	24.6	9.4	2	44.1
93	1	29	161	1.61	55	21.2183	2	1.5332	2	0	0	1	0	37	66	28	46	32	20	21	26	2	240	1	94	47	1	1	220	40	16	10	0	0	0	0	0	0	0	0	1.13	2.13	1.36	3.74	18.8	20	8.9	1.6	41.2
94	1	52	170	1.7	61	21.1073	2	1.6649	2	0	0	1	0	36	67	26	47	29	23	23	28	2	220	1	86	38	2	1	200	70	21	9	0	0	0	0	1	0	0	0	1.8	2.88	0.78	4.64	18.8	22.2	17.3	8.3	42.6
95	2	53	150	1.5	50	22.2222	2	1.4021	2	0	0	0	0	38	68	33	48	29	22	21	27	1	330	2	165	35	1	1	500	60	12	15	0	1	1	1	1	0	1	1	1.17	1.69	0.66	2.89	18.7	22.9	27.6	4.8	47.5
96	2	18	154	1.54	50	21.0828	2	1.4265	2	0	0	0	0	35	65	33	38	42	30	21	32	1	220	1	48	27	1	1	160	66	19	7	0	0	0	1	0	0	0	0	2.03	3.08	1.49	5.52	17.4	18.7	22.5	3.8	46.2
97	2	49	155	1.55	53	22.0604	2	1.471	2	0	0	0	0	33	62	33	48	29	22	22	30	1	315	2	118	85	2	1	540	63	14	7	0	1	0	1	1	0	0	1	1.15	2.4	1.42	3.89	17.2	24.3	11.6	2.1	40.2
98	2	45	168	1.68	55	19.487	2	1.5759	2	0	0	0	0	35	65	34	42	36	32	18	30	1	185	1	68	26	1	1	100	42	16.5	9	1	0	0	1	0	0	0	0	1.74	3.4	0.88	5.36	16.2	26.8	5.9	1.1	39.3
99	2	52	160	1.6	54	21.0938	2	1.5143	2	0	0	0	0	32	60	32	44	39	30	24	32	1	230	1	46	12	1	1	100	62	20	9	0	0	0	0	1	0	0	0	1.18	3.37	1.92	4.77	15.9	25.5	17.4	3	44
100	1	52	150	1.5	45	20	2	1.3381	2	0	0	1	1	34	65	35	34	48	31	47	62	1	405	2	155	109	1	1	720	89	17.5	10	0	1	0	0	1	1	1	1	0.93	2.73	0.85	4	15.5	20.1	9.9	2.2	36.3
101	2	44	165	1.65	62	22.7732	2	1.6472	2	0	0	0	0	35	65	28	39	35	20	24	29	1	280	1	103	55	1	1	340	46	4	10	0	0	1	0	1	0	0	0	0.99	2.13	0.99	3.27	15.5	16.6	8.2	1.6	38.4
102	2	53	158	1.58	56	22.4323	2	1.5277	2	0	0	0	0	36	66	32	47	34	26	19	24	2	270	1	87	36	1	1	150	43	18	8	0	0	0	1	1	0	0	0	1.14	2.55	3.17	4.15	14.6	17.6	17.6	3.3	48.8
103	2	47	148	1.48	50	22.8269	2	1.3899	2	0	0	0	0	30	62	29	36	48	37	44	59	1	200	1	63	26	1	1	125	69	20	7	0	1	0	1	1	0	0	0	1.26	2.35	0.78	3.95	14	22.8	9.8	2.1	40.1
104	2	41	157	1.57	55	22.3133	2	1.5088	2	0	0	0	0	32	62	39	40	43	41	23	38	1	390	2	91	23	1	1	240	43	5	7	0	1	0	0	0	0	0	0	0.67	1.67	0.92	2.83	13.6	22.3	9.2	0.8	37.8
105	2	49	158	1.58	49	19.6283	2	1.4381	2	0	0	0	0	30	58	26	36	43	27	33	44	1	390	2	188	142	2	1	780	60.5	12	12	0	0	1	1	1	1	0	0	1.26	2.35	0.78	3.95	13.4	18.7	9.6	1.7	42.1
106	2	18	161	1.61	56	21.6041	2	1.546	2	0	0	0	0	37	67	35	45	28	25	23	29	1	325	2	155	75	1	1	240	42	7	8	0	0	0	0	0	0	0	0	0.94	2.77	0.46	4.14	12.9	19.1	10.1	1.7	45.9
107	2	18	151	1.51	45	19.736	2	1.3442	2	0	0	0	0	38	68	29	35	48	39	34	49	1	300	1	65	31	1	1	285	67	5	9	0	0	0	1	0	0	0	0	1	1.24	0.39	2.22	12.7	20.1	14.8	4.5	44.7
108	2	51	157	1.57	59	23.9361	2	1.56	2	0	1	0	0	30	60	34	43	39	29	21	32	1	225	1	43	35	1	1	130	44	21	7	0	0	0	0	1	1	0	0	1.09	2.64	1.45	4.18	12.7	23.3	10.9	2.1	41.3
109	2	43	160	1.6	48	18.75	2	1.4375	2	0	0	0	0	40	71	30	38	42	31	26	36	1	360	2	86	13	1	1	120	42	7	8	0	0	0	0	1	0	0	0	1.42	2.07	0.58	3.56	12.6	20.3	9.8	2.1	38.5
110	2	46	152	1.52	46	19.91	2	1.3631	2	0	0	0	0	40	70	38	51	34	21	12	18	2	590	2	152	116	2	2	160	33	9	9	0	0	0	1	1	1	0	0	2.03	3.08	1.49	5.52	12.6	15.5	8.2	1.6	41.2
111	1	34	175	1.75	59	19.2653	2	1.6698	2	0	0	1	0	44	75	41	46	32	19	24	29	3	300	1	131	101	1	1	460	67.5	19.5	7	0	0	0	1	0	0	0	0	1.06	1.74	1.29	3.09	12.5	18.4	12.8	2.5	37.3
112	1	47	166	1.66	57	20.6852	2	1.5893	2	0	1	0	0	35	65	33	36	41	44	28	38	1	195	1	47	25	1	1	190	38	13.5	7	0	0	0	1	0	0	0	0	1.67	3.41	0.79	5.18	12.2	14.6	9.8	2.1	40.1
113	2	61	162	1.62	53	20.1951	2	1.5137	2	0	1	0	0	35	64	31	40	31	23	16	21	1	280	1	87	33	1	1	420	43.5	8	7	0	0	0	0	0	0	0	0	3.46	1.94	0.8	5.8	11.5	17.9	5.9	1.1	43.2
114	2	66	157	1.57	50	20.2848	2	1.4448	2	0	0	0	0	45	76	28	47	37	17	26	31	2	370	2	65	20	1	1	200	43	4	7	0	1	0	0	1	0	0	0	1.78	2.61	1.21	4.67	11.4	24.5	8.6	1.5	36.3
115	1	49	165	1.65	65	23.8751	2	1.6856	2	0	1	0	0	16	34	40	58	30	20	18	24	3	760	2	398	259	1	2	800	36	12	16	0	0	1	1	1	0	0	0	1.13	2.88	1.26	4.44	11	16.6	9.8	1.8	40.8
116	2	40	165	1.65	59	21.6713	2	1.6088	2	0	0	0	0	36	67	35	34	48	31	45	58	1	365	2	229	156	1	1	200	53	28	9	0	0	0	1	0	0	0	0	1.08	2.79	1.64	4.16	11	16.7	28.8	4.6	42.7
117	1	49	170	1.7	59	20.4152	2	1.6393	2	0	0	1	0	42	73	43	43	36	27	54	59	2	200	1	67	43	1	1	120	42.5	7	8	0	1	0	0	0	0	1	0	1.2	3.31	1.7	3.88	10.9	14.1	9.6	1.7	40.5
118	2	42	156	1.56	50	20.5457	2	1.4387	2	0	0	0	0	36	66	25	38	26	20	17	26	1	255	1	73	31	1	1	400	37.5	13	6	0	0	0	1	0	0	0	0	0.71	1.74	1.26	2.78	10.9	21.6	10.5	1.9	42.1
119	2	30	158	1.58	53	21.2306	2	1.4893	2	0	0	0	0	28	55	28	33	47	34	40	55	1	335	2	152	99	1	1	110	66	5	8	0	1	1	0	1	0	0	0	0.93	2.16	0.46	3.24	10.1	14.4	28.6	5.1	44.3
120	2	34	158	1.58	55	22.0317	2	1.5149	2	0	0	0	0	42	74	35	48	34	20	39	44	1	250	1	114	52	1	1	90	39	16	12	0	0	0	1	1	0	0	0	1.39	1.19	0.55	3.49	9.7	15.6	11.8	1.8	39.3
121	2	19	161	1.61	60	23.1473	2	1.5972	2	0	0	0	0	36	65	29	40	34	15	19	30	1	260	1	60	40	1	1	200	19.5	4	7	0	0	0	0	1	0	0	0	0.63	2.18	0.64	3.28	9.4	15	25.7	9.4	44.5
122	2	21	142	1.42	43	21.3251	2	1.2637	2	0	0	0	0	47	77	24	35	30	23	17	29	1	220	1	52	19	1	1	750	10	8.5	5	0	1	0	1	1	1	1	0	0.77	2.09	0.97	3.08	9.1	27	9.8	2	41.7
123	2	50	160	1.6	56	21.875	2	1.5399	2	0	0	0	0	36	66	25	40	30	21	27	32	2	330	2	100	61	1	1	335	67	18.5	8	1	1	0	0	1	0	0	0	1.83	3.13	0.71	5.5	9	17.6	11.8	2.5	37.6
124	2	21	153	1.53	53	22.6409	2	1.4588	2	0	0	0	0	42	74	27	36	41	40	29	39	1	265	1	76	20	1	1	550	44	6	8	0	0	0	0	0	0	0	0	1.4	2.17	1.25	3.92	6.9	15.4	12.6	2.4	42.1
125	2	29	152	1.52	51	22.0741	2	1.4271	2	0	0	0	0	43	73	34	36	42	39	42	52	1	210	1	54	23	1	1	200	38	12	6	0	0	0	1	0	0	1	0	1.26	2.75	1.99	4.27	6.9	17.1	31.8	4.4	44.3
126	2	26	160	1.6	56	21.875	2	1.5399	2	0	0	1	1	36	68	28	39	34	22	10	15	1	240	1	51	22	1	1	200	45	4	7	0	0	0	0	0	0	0	0	1.24	2.14	0.63	3.51	6.3	13.7	11.8	2	46.9
127	2	26	160	1.6	49	19.1406	2	1.4503	2	0	0	0	0	43	74	28	37	42	34	19	30	1	320	2	70	32	1	1	300	43	3	8	0	1	0	0	0	0	0	0	1.34	1.89	0.51	3.28	4.9	13.2	6.8	1.6	38.8
128	2	20	168	1.68	59	20.9042	2	1.6271	1	0	0	0	0	35	65	30	38	30	19	22	27	1	300	1	67	34	1	1	300	38	8	7	0	0	0	1	0	1	0	0	1.41	2.22	0.56	3.65	15.4	19	7.7	1.2	38.8
129	2	34	157	1.57	52	21.0962	2	1.4704	1	0	0	0	0	35	65	25	38	26	20	23	30	1	467	2	189	48	1	1	100	22	5.5	5	0	0	0	1	1	0	0	0	1.78	2.61	1.21	4.67	14	19.3	12.5	2.3	48.6
130	1	32	183	1.83	54	16.1247	1	1.6546	3	0	0	0	0	33	63	32	41	55	43	34	49	1	300	1	126	83	1	1	105	43	15	7	0	0	0	1	0	0	0	0	1.25	1.9	0.82	3.34	42.5	25.1	21.7	4.3	43.1
131	1	46	176	1.76	46	14.8502	1	1.5095	3	0	1	1	1	35	65	43	44	38	23	19	24	3	450	2	247	175	1	1	320	40	15.5	12	0	0	0	1	1	0	1	0	0.88	3.08	1.84	4.78	22.3	20.6	15.9	2.8	38.8
132	1	42	158	1.58	44	17.6254	1	1.3741	3	0	0	0	0	34	64	28	33	47	34	36	48	1	480	2	175	139	1	1	420	42	6.5	8	0	0	0	0	1	0	0	0	1.08	1.71	0.64	2.99	15.6	18.5	3.6	1.3	34.9
133	2	44	156	1.56	42	17.2584	1	1.3363	3	0	0	0	0	35	65	37	39	33	21	20	28	3	455	2	255	165	2	1	730	150	30	30	1	0	0	1	1	1	1	1	1.09	2.34	0.66	3.71	15.5	21.5	34.5	10	45.9
134	2	24	156	1.56	44	18.0802	1	1.3619	2	0	0	0	0	33	64	29	40	34	15	18	24	1	200	1	54	23	1	1	120	45	4	6	0	0	0	0	1	1	0	0	1	1.24	0.39	2.22	20.4	36.5	10.8	2.4	41.2
135	2	19	152	1.52	41	17.7458	1	1.2991	2	0	0	0	0	35	65	37	42	24	20	24	29	3	337	2	95	49	1	1	270	42	8	10	0	0	0	0	0	0	0	0	1.48	2.06	1.37	3.74	18.4	22	12.2	2.6	45.3
136	2	19	157	1.57	36	14.6051	1	1.2656	2	0	0	0	0	36	67	33	38	42	30	17	22	1	290	1	65	31	1	1	120	60	12.5	16	0	1	0	1	1	0	0	0	1	1.24	0.39	2.22	18.2	33.8	10.5	1.9	40.2
137	1	22	160	1.6	43	16.7969	1	1.3735	2	0	0	1	0	36	67	35	45	28	25	12	17	1	205	1	60	33	1	1	320	42.5	3	9	0	0	0	1	1	0	0	0	1.09	2.01	1.13	3.48	17.7	22.7	1.3	2.2	46.8
138	2	19	154	1.54	37	15.6013	1	1.2601	2	0	0	0	0	35	65	32	51	31	29	30	35	1	440	2	231	178	1	1	640	90	17	9	1	1	0	1	1	0	1	0	0.32	1.29	1.44	1.82	15.4	22.2	8.6	1.2	39.8
139	1	34	169	1.69	50	17.5064	1	1.518	2	0	0	0	0	36	66	34	36	46	55	33	43	1	300	1	125	77	1	1	320	43	5	9	0	0	0	1	0	0	0	0	1.17	1.69	0.66	2.89	15.1	20	28.4	5.5	38.1
140	1	18	165	1.65	48	17.6309	1	1.468	2	0	0	0	0	34	64	28	34	50	35	23	38	1	280	1	72	39	1	1	200	42	16.5	7	0	1	0	1	0	0	0	0	0.93	2.73	0.85	4	14.2	23.6	24.1	3.4	44.4
141	2	18	173	1.73	54	18.0427	1	1.5936	2	0	0	0	0	35	64	24	39	32	28	17	22	1	200	1	52	22	1	1	20	44.5	20.5	5	0	0	0	0	0	0	0	0	0.93	2.8	4.83	4.63	12.9	21.7	11.4	1.9	47.1
142	2	25	155	1.55	40	16.6493	1	1.3046	2	0	0	0	0	39	69	27	33	36	21	32	42	3	390	2	152	90	1	1	100	41.5	18	7	0	0	1	1	1	1	0	0	1.09	2.34	0.66	3.71	12	19.4	17.1	3.6	40.6
143	1	40	165	1.65	47	17.2635	1	1.4552	2	0	0	1	1	29	59	34	37	51	40	45	55	1	400	2	231	90	2	1	1400	65.5	21.5	8	0	0	0	1	1	1	0	1	1.18	2.28	0.75	3.42	11.8	18	21.2	3.7	38.3
144	1	22	175	1.75	50	16.3265	1	1.5546	2	0	0	0	0	36	66	35	58	27	17	11	20	3	470	2	283	220	1	1	600	88	24	10	0	0	0	0	1	0	0	0	1.6	2.46	1.19	4.49	11.7	19.7	7.2	1.5	50.2
145	2	24	158	1.58	45	18.026	1	1.3869	2	0	0	0	0	35	65	34	43	28	21	18	25	1	270	1	65	24	1	1	280	42	8.5	7	0	0	0	1	1	1	0	0	1.34	1.89	0.51	3.28	11.7	20.5	13.6	3	43.6
146	2	27	169	1.69	45	15.7558	1	1.454	2	0	0	0	0	36	66	27	36	44	42	22	37	1	300	1	65	23	1	1	100	34	10	6	0	0	0	1	0	1	0	0	1.09	2.34	0.66	3.71	4.6	6.8	10.2	2.1	38.7
[truncated: 23 more columns]
